# Supplementary material for: Evaluation of the diagnostic value of the Modified Evan’s Blue Dye Test for assessing aspiration in tracheostomized critically ill patients: A systematic review and meta-analysis
Source: PLoS One. 2026 May 13;21(5):e0349092. doi: 10.1371/journal.pone.0349092 (PMC13170877; doi:10.1371/journal.pone.0349092)
Supplement: S3 Table — (XLSX) [file pone.0349092.s007.xlsx]

## Sheet: Marie
Number	Publication data		DOI	Study Design	Study Type		Demography											Lesion location	Technique	Intervention	Control	Outcome: Diagnostic adequacy																					Outcome: Number of needle passes
	First Author	Year of publication				Study period	Country	Centers (N0)	Age (years)							Sex (female% of total)	N0 of patients					Event in I	No event in I	Event in C	No event in C	Univariate				Multivariate					Statistical analysis	Duration of follow-up (years)							N0 of patients in intervention group	Number of needle passes with Intervention
									Mean	Median	Standard deviation	Interquartile range min	Interquartile range max	Range min	Range max							N0 of patients	N0 of patients	N0 of patients	N0 of patients	OR/RR/HR etc.	Value	CI min	CI max	OR/RR/HR etc.	Value	CI min	CI max	Adjusted for		Mean	Median	Standard deviation	Interquartile range min	Interquartile range max	Range min	Range max		Mean	Median	Standard deviation	Interquartile range min	Interquartile range max	Range min
1																										OR
2
3
4
[truncated: 105 more columns]

## Sheet: Dani
Number	Publication data		DOI	Study Design	Study Type		Demography											Population characteristics (AF,..)	Source of bleeding	Time of withdrawal	Intervention	Control		Outcome: all-cause mortality																						Outcome: rebleeding
	First Author	Year of publication				Study period	Country	Centers (N0)	Age (years)							Sex (female% of total)	N0 of patients							Event in I	No event in I	Event in C	No event in C	Univariate				Multivariate					Statistical analysis	Duration of follow-up (years)								Event in I	No event in I	Event in C	No event in C
									Mean	Median	Standard deviation	Interquartile range min	Interquartile range max	Range min	Range max								Definition	N0 of patients	N0 of patients	N0 of patients	N0 of patients	OR/RR/HR etc.	Value	CI min	CI max	OR/RR/HR etc.	Value	CI min	CI max	Adjusted for		Mean	Median	Standard deviation	Interquartile range min	Interquartile range max	Range min	Range max	Definition	N0 of patients	N0 of patients	N0 of patients	N0 of patients
1																																					p=0.259 (Cox, AFT, competing risk...)
2
3
4
[truncated: 117 more columns]

## Sheet: Anett
Number	Publication data		DOI	Study Design	Study Type		Demography											Location	Measurement	Scoring?	D vit	Ca	HU? LBD mean	HU? LBD SD	HU? OP mean	HU? OP SD	Outcome: prevalence of LBD		Outcome: prevalence of OP		Risk factor	Outcome: LBD
	First Author	Year of publication				Study period	Country	Centers (N0)	Age (years)							Sex (female% of total)	N0 of patients										Context	Condition	Context	Condition		Event with E	No event with E	Event in E	No event with C	Univariate				Multivariate				Statistical analysis	Duration of follow-up (years)
									Mean	Median	Standard deviation	Interquartile range min	Interquartile range max	Range min	Range max												No of patients	No of patients	No of patients	No of patients		N0 of patients	N0 of patients	N0 of patients	N0 of patients	OR/RR/HR etc.	Value	CI min	CI max	OR/RR/HR etc.	Value	CI max	Adjusted for		Mean	Median	Standard deviation	Interquartile range min	Interquartile range max
1																		all	DEXA
2
3
[truncated: 21 more columns]

## Sheet: Bea
Number	Publication data		DOI	Study Design	Study Type		Demography											Diseases	Intervention	Control	Outcome	Measure
	First Author	Year of publication				Study period	Country	Centers (N0)	Age (years)							Sex (female% of total)	N0 of patients						N0 of patients in intervention group	Intervention BEFORE							N0 of patients in control group	Intervention AFTER							p B vs A	Intervention CHANGE							N0 of patients in intervention group	Control BEFORE
									Mean	Median	Standard deviation	Interquartile range min	Interquartile range max	Range min	Range max									Mean	Median	Standard deviation	Interquartile range min	Interquartile range max	Range min	Range max		Mean	Median	Standard deviation	Interquartile range min	Interquartile range max	Range min	Range max		Mean	Median	Standard deviation	Interquartile range min	Interquartile range max	Range min	Range max		Mean	Median
1
2
3
[truncated: 46 more columns]

## Sheet: Endre
Number	Publication data		DOI	Study Design	Study Type		Demography											Adult/ Children	Etiology	Severity	Follow-up Time	Follow-up Time SD	Outcome: prevalence of RAP		Outcome: prevalence of CP		Outcome: prevalence of CP		Outcome: prevalence of CP		Outcome: prevalence of CP		Outcome: prevalence of CP
	First Author	Year of publication				Study period	Country	Centers (N0)	Age (years)							Sex (female% of total)	N0 of patients						AP	RAP	AP	CP	RAP	CP	RAP1	CP	RAP2	CP	RAP3	CP
									Mean	Median	Standard deviation	Interquartile range min	Interquartile range max	Range min	Range max								No of patients	No of patients	No of patients	No of patients	No of patients	No of patients	No of patients	No of patients	No of patients	No of patients	No of patients	No of patients
1																			all	all
																			alcoholic
																			biliary
																				mild
																				moderate
																				severe
2
3

## Sheet: Baselinse characteristics
Number	Publication data		DOI	Study Type		Population details	Intervention/Exposure	Control/Comparison	Study design and the methodology _x000B_of the diagnostic tests
	First Author	Year of publication			Study period
							Index test	Reference test	N0 of patients	cuff deflated	ventilated	ventilatory mode if required mechanical vent.	method	evaluation	sign of positive MBDT	sign of positive FEES	MEBDT performed by	type of scope	FEES performed by	time frame between MBDT&FEES	long term outcome
1	Belafsky	2003	10.1097/00005537-200311000-00021	prospective	nd	tracheotomized patients	MEBDT	FEES	30	yes	33%recieved mechanical ventilation	"minimized" pressure support	(3x15 ml ice chips swallowing) performed 3 times on 3 separate occasion separated by at least 1 hour	by tracheal suction at 0-30-6 minutes	coloured content in any tracheal secretions	any content below the vocal cords	SLP	not specified	SLP+otolaryngologist	within 24 hours	not evaluated
2	Filho	2019	10.1017/S0022215119000471	observational, accuracy	nd	tracheotomized patients	MEBDT	FEES	17	yes	yes	not specified	20 ml honey-like consistency	by tracheal suction at 0-2-4 hours	coloured content any tracheal secretions	any content below the vocal cords	SLP+otolaryngologist	not specified	SLP+otolaryngologist	within one session	no statistically significant relationships between patients with aspiration (as determined by a positive fibre-optic endoscopic evaluation of swallowing result) and: length of speech and language therapy, intubation time, or duration of tracheostomy plus mechanical ventilation
3	Winklmaier	2007	10.1007/s00405-007-0299-8	prospective	2005 apr - 2006 march	tracheotomized patients (after head & neck SCC treatment)	MEBDT	FEES	30	cuffed and uncuffed tubes (cuffed was deflated)	no	nd	1) 5 ml coloured, artificial saliva 2) 1x 5 ml coloured, artificial saliva 3) 1x15 ml coloured, artificial saliva. The swallowing-trials 4–6 were performed with coloured water: 2x5 ml (swallow 4 and 5), and 1x15 ml (swallow 6) coloured water. Suction was performed after the swallowing trials with saliva, after the swallowing examination with water, and 5 min after the examination was finished		coloured content any tracheal secretions	any content below the vocal cords	SLP+otolaryngologist	not specified	SLP+otolaryngologist	directly following MBDT	not evaluated
4	Warnecke	2013	10.1097/CCM.0b013e31828a4626	prospective	1 year period	tracheotomized patients	MEBDT	FEES	41	no information	weaned completely from mechanical ventilation	nd	teaspoon of jelly then teaspoon of water	by tracheal suction (time frame not specified)	coloured content in tracheal secretion	any content below the vocal cords	MEBD was optional	3.1-mm-diameter, flexible	not specified	within one session	not evaluated
5	Munoz-Garach	2023	10.3390/diagnostics13040616	prospective	nd	tracheotomized patients	MEBDT	FEES	41	yes	weaned completely from mechanical ventilation	nd	5 ml of water	by tracheal suction at 0-15-30-60 minutes	coloured content in tracheal secretion	any content below the vocal cords	nurse	not specified	critical care physician	FEES 6 and 24 hrs after the MEBDT	not evaluated
6	Fiorelli	2016	10.1053/j.jvca.2016.07.031	retropsective	2013 oct - 2015 dec	tracheotomized patients	MEBDT	FEES	57	yes	weaned completely from mechanical ventilation	nd	water (amount not specified)	by tracheal suction (MEBDT was performed at three times with an interval of at least 24 hours)	coloured content in tracheal secretion	any content ( 3ml of pureed/soft/liquid food) below the vocal cords	not specified	not specified	not specified	FEES was performed at least 24 hrs following the last MBDT	not evaluated
	*nd= no data

## Sheet: Outcomes
Number	Publication data		DOI	Study Type		Intervention/Exposure	Control/Comparison	Outcome - Diagnostic test accuracy
	First Author	Year of publication			Study period			N0 of patients
						e.g. type, brand, demographics of group	e.g. type, brand, demographics of group		Sensitivity (%)	Specificity (%)	TP	FP	TN	FN	PPV	NPV	AUROC	TP+FN	FP+TN			tp	fp	tn	fn	sen	spec
1	Belafsky	2003	10.1097/00005537-200311000-00021	prospective	nd	MEBDT	FEES	30	0.82	0.38	18.04	4.96	3.04	3.96				22	8			18	5	3	4	0.818182	0.375
2	Filho	2019	10.1017/S0022215119000471	observational, accuracy	nd	MEBDT	FEES	17	0.1	1	1	0	7	9	1	0.44	0.85	10	7			1	0	7	9	0.1	1
3	Winklmaier	2007	10.1007/s00405-007-0299-8	prospective	2005 apr - 2006 march	MEBDT	FEES	30	0.95	1	19.95	0	9	1.05				21	9			20	0	9	1	0.952381	1
4	Warnecke	2013	10.1097/CCM.0b013e31828a4626	prospective	1 year period	MEBDT	FEES	41	0.32	0.94	8	0.96	15.04	17	0.89	0.49		25	16			8	1	15	17	0.32	0.9375
5	Munoz-Garach	2023	10.3390/diagnostics13040616	prospective	nd	MEBDT	FEES	41	0.79	0.91	23	1	11	6	0.95	0.64	0.85	29	12			23	1	11	6	0.793103	0.916667
6	Fiorelli	2016	10.1053/j.jvca.2016.07.031	retropsective	2013 oct - 2015 dec	MEBDT	FEES	57	0.85	1	40	0	10	7	1	0.59		47	10			40	0	10	7	0.851064	1

## Sheet: Studies outcomes
study	n	sens	spec	TP	FP	TN	FN
Belafsky 2003	30	0.818182	0.375	18	5	3	4
Filho 2019	17	0.1	1	1	0	7	9
Winklmaier 2007	30	0.952381	1	20	0	9	1
Warnecke 2013	41	0.32	0.9375	8	1	15	17
Munoz-Garach 2023	41	0.793103	0.916667	23	1	11	6
Fiorelli 2016	57	0.851064	1	40	0	10	7
